# Supplementary material for: Options for modulating intra-specific competition in colonial pinnipeds: the case of harbour seals (Phoca vitulina) in the Wadden Sea
Source: PeerJ. 2015 Jun 9;3:e957. doi: 10.7717/peerj.957 (PMC4465952; doi:10.7717/peerj.957)
Supplement: Data S2 [file peerj-03-957-s002.xlsx]

## Sheet: Supplementary data 1
All multiple-year-aged harbour seals caught under permit no V312-72241121-19
Location	Date	Sex	Total length (cm)	Mass (kg)
Mittelplate (W)	1992-10-05	Male	144	58
Mittelplate (W)	1992-10-05	Male	146	83
Mittelplate (W)	1992-10-05	Male	158	no information
Mittelplate (W)	1992-10-05	Male	160	75
Mittelplate (W)	1992-10-05	Female	152	60
Mittelplate (W)	1993-04-28	Male	138	no information
Mittelplate (W)	1993-04-28	Male	142	no information
Mittelplate (W)	1993-04-28	Male	150	no information
Mittelplate (W)	1993-04-28	Male	154	no information
Mittelplate (W)	1993-04-28	Male	157	no information
Mittelplate (W)	1993-04-28	Male	165	no information
Mittelplate (W)	1993-04-28	Male	170	no information
Mittelplate (W)	1993-04-28	Male	177	no information
Mittelplate (W)	1993-04-28	Male	177	no information
Mittelplate (W)	1993-04-28	Male	no information	50
NS	1993-10-09	Female	no information	35
NS	1993-10-10	Male	no information	50
NS	1993-10-10	Female	no information	30
NS	1993-10-10	Female	no information	25
Lorenzenplate	1996-10-02	Male	150	69
Lorenzenplate	1996-10-02	Male	no information	65
Lorenzenplate	1996-10-02	Female	140	70
Lorenzenplate	1997-10-21	Male	148	57
Lorenzenplate	1997-10-21	Male	160	no information
Lorenzenplate	1997-10-21	Female	145	75
Lorenzenplate	1997-10-21	Female	154	no information
Lorenzenplate	1998-09-14	Male	143	68
Lorenzenplate	1998-09-14	Male	154	62.5
Lorenzenplate	1998-09-14	Male	160	71
Lorenzenplate	1998-09-14	Male	166	70
Lorenzenplate	1998-09-29	Male	132	43.8
Lorenzenplate	1998-09-29	Male	177	71.5
Lorenzenplate	1999-09-15	Male	135	37
Lorenzenplate	1999-09-15	Male	138	48
Lorenzenplate	1999-09-15	Male	144	45
Lorenzenplate	1999-09-15	Male	150	79
Lorenzenplate	1999-09-15	Male	152	55
Lorenzenplate	1999-09-15	Male	153	65
Lorenzenplate	1999-09-15	Male	163	66
Lorenzenplate	1999-09-15	Female	132	40
Lorenzenplate	1999-09-15	Female	132	37
nördl. LP, Enger Sanol	2000-08-23	Male	153	70.1
Lorenzenplate	2000-08-23	Male	160	86.5
nördl. LP, Enger Sanol	2000-08-23	Male	160	58.1
nördl. LP, Enger Sanol	2000-08-23	Male	162	86
nördl. LP, Enger Sanol	2000-08-23	Male	163	73.1
nördl. LP, Enger Sanol	2000-08-23	Male	163	74
nördl. LP, Enger Sanol	2000-08-23	Male	165	52.1
nördl. LP, Enger Sanol	2000-08-23	Male	165	79
nördl. LP, Enger Sanol	2000-08-23	Male	168	68.1
nördl. LP, Enger Sanol	2000-08-23	Male	172	89
nördl. LP, Enger Sanol	2000-08-23	Male	175	84
nördl. LP, Enger Sanol	2000-08-23	Female	140	58.1
nördl. LP, Enger Sanol	2000-08-23	Female	155	58.1
nördl. LP, Enger Sanol	2000-08-23	Female	155	57.1
nördl. LP, Enger Sanol	2000-08-23	Female	157	47.1
nördl. LP, Enger Sanol	2000-08-23	Female	160	59.1
Lorenzenplate	2001-04-25	Male	136	39
Lorenzenplate	2001-04-25	Male	146	41
Lorenzenplate	2001-04-25	Male	152	60
Lorenzenplate	2001-04-25	Male	154	64
Lorenzenplate	2001-04-25	Female	123	41
Lorenzenplate	2001-04-25	Female	163	85
Lorenzenplate	2001-04-25	Female	164	80
Lorenzenplate	2001-04-25	Female	no information	78
Lorenzenplate	2001-04-25	Female	no information	82
Rųdsand, Dänemark	2001-09-18	Male	162	no information
Rųdsand, Dänemark	2001-09-18	Female	152	no information
Lorenzenplate	2001-10-25	Male	146	62
Lorenzenplate	2001-10-25	Male	147	52
Lorenzenplate	2001-10-25	Male	148	62
Lorenzenplate	2001-10-25	Male	153	50
Lorenzenplate	2001-10-25	Male	164	69.5
Lorenzenplate	2001-10-25	Female	141	49
Lorenzenplate	2001-10-25	Female	147	63
Lorenzenplate	2001-10-25	Female	158	58
Lorenzenplate	2001-10-25	Female	158	73
Lorenzenplate	2001-10-25	Female	159	60
Lorenzenplate	2001-10-25	Female	164	70.5
Lorenzenplate	2001-10-25	Female	166	70
Lorenzenplate	2002-04-17	Male	150	68
Lorenzenplate	2002-04-17	Male	160	70
Lorenzenplate	2002-04-17	Male	160	74
Lorenzenplate	2002-04-17	Male	170	90
Lorenzenplate	2002-04-17	Male	170	70
Lorenzenplate	2002-04-17	Male	172	80
Lorenzenplate	2002-04-17	Male	175	84
Lorenzenplate	2002-04-17	Male	175	88
Lorenzenplate	2002-04-17	Male	174	87
Lorenzenplate	2002-11-12	Male	160	61
Lorenzenplate	2002-11-12	Male		56
Lorenzenplate	2002-11-12	Female	128	60
Lorenzenplate	2002-11-12	Female	150	44
Lorenzenplate	2002-11-12	Female	155	51
Lorenzenplate	2002-11-12	Female	155	51
Lorenzenplate	2002-11-12	Female	155	61
Lorenzenplate	2002-11-12	Female	160	54
Lorenzenplate	2002-11-12	Female	160	69
Lorenzenplate	2002-11-12	Female	165	69
Lorenzenplate	2002-11-12	Female	165	56
Lorenzenplate	2002-11-12	Female	170	72
Lorenzenplate	2002-11-12	Female	174	79
Lorenzenplate	2003-04-09	Male	144	68
Lorenzenplate	2003-04-09	Male	148	63
Lorenzenplate	2003-04-09	Male	161	71
Lorenzenplate	2003-04-09	Female	129	38
Lorenzenplate	2003-04-09	Female	132	46
Lorenzenplate	2003-04-09	Female	140	47
Lorenzenplate	2003-04-09	Female	143	48
Lorenzenplate	2003-04-09	Female	145	57
Lorenzenplate	2003-04-09	Female	148	55
Lorenzenplate	2003-04-09	Female	153	60
Lorenzenplate	2003-04-09	Female	158	56
Lorenzenplate	2003-09-17	Male	160	54
Lorenzenplate	2003-09-17	Male	168	69
Lorenzenplate	2003-09-17	Male	171	66
Rømø	2003-12-02	Male	166	no information
Rømø	2003-12-02	Female	165	no information
Rømø	2004-04-13	Male	170	81
Rømø	2004-04-13	Male	170	82
Rømø	2004-04-13	Male	172	91
Rømø	2004-04-13	Female	170	106
Lorenzenplate	2004-08-25	Male	140	36
Lorenzenplate	2004-08-25	Male	160	no information
Lorenzenplate	2004-08-25	Male	160	71
Lorenzenplate	2004-08-25	Male	170	80
Lorenzenplate	2004-08-25	Male	170	80
Lorenzenplate	2004-08-25	Male	170	80
Lorenzenplate	2004-08-25	Male	170	78
Lorenzenplate	2004-08-25	Male	175	76
Lorenzenplate	2004-08-25	Male	175	86
Lorenzenplate	2004-08-25	Male	175	83
Lorenzenplate	2004-08-25	Female	135	38
Lorenzenplate	2004-08-25	Female	150	54
Lorenzenplate	2004-08-25	Female	165	66
Rømø	2004-09-18	Male	143	77
Rømø	2004-09-18	Male	148	no information
Rømø	2004-09-18	Male	149	77
Rømø	2004-09-18	Male	150	65
Rømø	2004-09-18	Male	155	66
Rømø	2004-09-18	Male	160	66
Rømø	2004-09-18	Male	165	64
Rømø	2004-09-18	Male	173	69
Rømø	2004-09-18	Male	175	77
Rømø	2004-09-18	Male	180	77
Rømø	2004-09-18	Female	149	60
Lorenzenplate	2004-12-02	Male	140	47
Lorenzenplate	2004-12-02	Male	145	53
Lorenzenplate	2004-12-02	Male	147	51
Lorenzenplate	2004-12-02	Male	162	96
Lorenzenplate	2004-12-02	Male	165	73
Lorenzenplate	2004-12-02	Male	170	76
Lorenzenplate	2004-12-02	Male	176	96
Lorenzenplate	2004-12-02	Male	177	88
Lorenzenplate	2004-12-02	Male	177	88
Lorenzenplate	2004-12-02	Female	152	75
Lorenzenplate	2004-12-02	Female	160	73
Lorenzenplate	2004-12-02	Female	174	84
Rømø	2005-03-19	Male	157	83
Rømø	2005-03-19	Male	166	81
Rømø	2005-03-19	Male	168	104
Rømø	2005-03-19	Male	170	91
Rømø	2005-03-19	Male	172	87
Rømø	2005-03-19	Male	175	96
Rømø	2005-03-19	Male	178	91
Rømø	2005-03-19	Male	184	105
Rømø	2005-03-19	Male	186	104
Lorenzenplate	2005-04-12	Male	150	91
Lorenzenplate	2005-04-12	Male	164	71
Lorenzenplate	2005-04-12	Male	168	81
Lorenzenplate	2005-04-12	Male	174	93
Lorenzenplate	2005-04-12	Male	175	81
Lorenzenplate	2005-04-12	Male	180	96
Lorenzenplate	2005-04-12	Female	150	98
Lorenzenplate	2005-04-12	Female	160	71
Helgoland	2005-04-15	Female	155	98
Helgoland	2005-04-15	Female	178	101
Helgoland	2005-09-27	Male	153	42
Helgoland	2005-09-27	Male	163	67
Helgoland	2005-09-27	Male	168	74
Helgoland	2005-09-27	Male	169	75
Lorenzenplate	2005-10-12	Male	159	64
Lorenzenplate	2005-10-12	Male	171	82
Lorenzenplate	2005-10-12	Male	174	65
Lorenzenplate	2005-10-12	Male	197	81
Lorenzenplate	2005-10-12	Female	148	36.5
Lorenzenplate	2005-10-12	Female	174	73
Rømø	2005-11-26	Female	156	82
Helgoland	2006-04-10	Male	142	55
Helgoland	2006-04-10	Male	155	no information
Helgoland	2006-04-10	Male	160	95
Helgoland	2006-04-11	Male	144	53
Helgoland	2006-04-11	Male	145	53
Helgoland	2006-04-11	Male	170	84
Helgoland	2006-04-11	Male	170	96
Lorenzenplate	2006-04-19	Male	150	47
Lorenzenplate	2006-04-19	Male	158	82
Lorenzenplate	2006-04-19	Male	165	no information
Lorenzenplate	2006-04-19	Male	165	77
Lorenzenplate	2006-04-19	Male	167	82
Lorenzenplate	2006-04-19	Male	170	92
Lorenzenplate	2006-04-19	Male	170	77
Lorenzenplate	2006-04-19	Male	175	93
Lorenzenplate	2006-04-19	Male	178	97
Lorenzenplate	2006-04-19	Male	180	100
Lorenzenplate	2006-04-19	Male	180	89
Lorenzenplate	2006-04-19	Female	145	49
Lorenzenplate	2006-04-19	Female	164	no information
Lorenzenplate	2006-04-19	Female	165	72
Rømø	2006-05-06	Male	120	38
Rømø	2006-05-06	Male	130	35
Rømø	2006-05-06	Male	133	37
Rømø	2006-05-06	Male	no information	41
Helgoland	2006-09-26	Male	160	73.5
Helgoland	2006-09-26	Male	160	72
Helgoland	2006-09-28	Male	165	73
Helgoland	2006-09-28	Male	165	69
Helgoland	2006-09-28	Male	165	71
Lorenzenplate	2007-03-13	Male	160	82
Lorenzenplate	2007-03-13	Male	165	91
Lorenzenplate	2007-03-13	Male	170	94.5
Lorenzenplate	2007-03-13	Male	170	93
Lorenzenplate	2007-03-13	Male	180	98
Lorenzenplate	2007-03-13	Male	no information	123
Lorenzenplate	2007-03-13	Female	166	85
Lorenzenplate	2007-11-02	Male	149	61.5
Lorenzenplate	2007-11-02	Male	153	50.5
Lorenzenplate	2007-11-02	Male	164	59.5
Lorenzenplate	2007-11-02	Male	165	62.7
Lorenzenplate	2007-11-02	Male	174	61.5
Lorenzenplate	2007-11-02	Male	180	90
Lorenzenplate	2007-11-02	Male	185	93
Lorenzenplate	2007-11-02	Male	187	108
Lorenzenplate	2007-11-02	Female	149	58
Lorenzenplate	2007-11-02	Female	150	63
Lorenzenplate	2007-11-02	Female	153	54
Lorenzenplate	2008-04-09	Male	132	48
Lorenzenplate	2008-04-09	Male	165	58
Lorenzenplate	2008-04-09	Male	170	96
Lorenzenplate	2008-04-09	Male	171	69.5
Lorenzenplate	2008-04-09	Male	178	80.5
Lorenzenplate	2008-04-09	Female	153	59.5
Anholt	2008-04-25	Male	140	65
Anholt	2008-04-26	Male	127	38
Rømø	2008-04-26	Male	145	42
Rømø	2008-04-26	Male	151	56.5
Rømø	2008-04-26	Male	155	44
Rømø	2008-04-26	Male	160	68.5
Rømø	2008-04-26	Male	164	88.5
Rømø	2008-04-26	Male	167	101
Anholt	2008-04-26	Female	120	46
Lorenzenplate	2008-09-08	Male	148	48
Lorenzenplate	2008-09-08	Male	154	50.5
Lorenzenplate	2008-09-08	Male	163	59.5
Lorenzenplate	2008-09-08	Male	163	67
Lorenzenplate	2008-09-08	Male	165	62.5
Lorenzenplate	2008-09-08	Male	167	63
Lorenzenplate	2008-09-08	Male	180	85
Lorenzenplate	2008-09-08	Female	146	44.5
Lorenzenplate	2008-09-08	Female	148	46
Lorenzenplate	2008-09-08	Female	155	50.5
Lorenzenplate	2008-09-08	Female	156	38.5
Lorenzenplate	2008-09-08	Female	166	57
Lorenzenplate	2008-09-08	Female	167	63
Lorenzenplate	2009-09-09	Male	158	48
Lorenzenplate	2009-09-09	Male	170	71
Kolumbusloch	2009-09-09	Female	148	51
Kolumbusloch	2009-09-09	Female	157	62
Kolumbusloch	2009-09-09	Female	160	56
Kolumbusloch	2009-09-09	Female	165	53
Kolumbusloch	2009-09-09	Female	165	64
Kolumbusloch	2009-09-09	Female	168	56
Kolumbusloch	2010-04-07	Female	151	51.5
Kolumbusloch	2010-04-07	Female	152	89
Kolumbusloch	2010-04-07	Female	153	74
Kolumbusloch	2010-04-07	Female	157	95.5
Kolumbusloch	2010-04-07	Female	163	73.5
Kolumbusloch	2010-04-07	Female	168	92
Kolumbusloch	2010-04-07	Female	170	91
Kolumbusloch	2010-04-07	Female	170	96
Kolumbusloch	2010-04-07	Female	170	95
Kolumbusloch	2010-04-07	Female	no information	80
Lorenzenplate	2010-09-29	Male	160	66.5
Lorenzenplate	2010-09-29	Male	160	63.5
Lorenzenplate	2010-09-29	Male	162	56.5
Lorenzenplate	2010-09-29	Male	166	67.5
Lorenzenplate	2010-09-29	Male	170	63.5
Lorenzenplate	2010-09-29	Female	150	54.5
Lorenzenplate	2010-09-29	Female	150	50.5
Kolumbusloch	2010-09-29	Female	152	66
Lorenzenplate	2010-09-29	Female	153	54.5
Lorenzenplate	2010-09-29	Female	158	61
Lorenzenplate	2010-09-29	Female	160	71.5
Lorenzenplate	2010-09-29	Female	160	62.5
Lorenzenplate	2010-09-29	Female	167	79
Lorenzenplate	2011-04-20	Male	143	43
Lorenzenplate	2011-04-20	Male	155	41.5
Lorenzenplate	2011-04-20	Male	160	52.5
Lorenzenplate	2011-04-20	Male	162	45
Lorenzenplate	2011-04-20	Male	163	85.5
Lorenzenplate	2011-04-20	Male	170	47
Lorenzenplate	2011-04-20	Male	170	45
Lorenzenplate	2011-04-20	Male	179	102.5
Lorenzenplate	2011-04-20	Female	131	39
Lorenzenplate	2011-04-20	Female	170	82.5
Lorenzenplate	2012-03-28	Male	155	57
Lorenzenplate	2012-03-28	Male	160	44.4
Lorenzenplate	2012-03-28	Male	165	48
Lorenzenplate	2012-03-28	Male	170	76.5
Lorenzenplate	2012-03-28	Male	174	66.9
Lorenzenplate	2012-03-28	Male	175	78.2
Lorenzenplate	2012-03-28	Male	177	64.8
Lorenzenplate	2012-03-28	Male	194	102.3
Lorenzenplate	2012-03-28	Female	155	87.3
Lorenzenplate	2012-03-28	Female	160	44.2
Lorenzenplate	2012-03-28	Female	160	58.6
Lorenzenplate	2012-03-28	Female	162	45.8
Lorenzenplate	2012-03-28	Female	166	64.3
Lorenzenplate	2012-03-28	Female	170	67.5
Lorenzenplate	2012-03-28	Female	173	85.5
Lorenzenplate	2012-08-21	Male	151	53.5
Lorenzenplate	2012-08-21	Male	154	52
Lorenzenplate	2012-08-21	Male	169	65.5
Lorenzenplate	2012-08-21	Female	153	59
Lorenzenplate	2012-08-21	Female	154	60
Lorenzenplate	2012-08-21	Female	155	73.5
Lorenzenplate	2012-08-21	Female	156	58
Lorenzenplate	2012-08-21	Female	158	61.5
Lorenzenplate	2012-08-21	Female	158	53
Lorenzenplate	2012-08-21	Female	159	60
Lorenzenplate	2012-08-21	Female	160	67.5
Lorenzenplate	2012-08-21	Female	160	67.5
Lorenzenplate	2012-08-21	Female	167	61.5
Lorenzenplate	2012-08-21	Female	175	56.5
Lorenzenplate	2013-04-16	Male	142	46.7
Lorenzenplate	2013-04-16	Male	142	49
Lorenzenplate	2013-04-16	Male	144	39.3
Lorenzenplate	2013-04-16	Male	150	55.5
Lorenzenplate	2013-04-16	Male	163	67.5
Lorenzenplate	2013-04-16	Male	170	94.5
Lorenzenplate	2013-04-16	Male	175	105
Lorenzenplate	2013-04-16	Male	175	98.6
Lorenzenplate	2013-04-16	Male	175	84
Lorenzenplate	2013-04-16	Male	178	74.3
Lorenzenplate	2013-04-16	Male	186	86
Lorenzenplate	2013-04-16	Female	143	57
Lorenzenplate	2013-04-16	Female	146	56.8
Lorenzenplate	2013-04-16	Female	155	61.5
Lorenzenplate	2013-09-10	Male	168	74.5
Lorenzenplate	2013-09-10	Female	150	56
Lorenzenplate	2013-09-10	Female	151	52.5
Lorenzenplate	2013-09-10	Female	162	62.5
Lorenzenplate	2013-09-10	Female	162	63
Lorenzenplate	2013-09-10	Female	166	64.5
Lorenzenplate	2013-09-10	Female	170	57.5
Lorenzenplate	2013-09-10	Female	173	58.5
Lorenzenplate	2014-04-02	Male	160	88.7
Lorenzenplate	2014-04-02	Male	164	64.1
Lorenzenplate	2014-04-02	Male	164	75.9
Lorenzenplate	2014-04-02	Male	165	81.6
Lorenzenplate	2014-04-02	Male	173	93.8
Lorenzenplate	2014-04-02	Female	174	86.3
Lorenzenplate	2014-09-01	Male	135	43.2
Lorenzenplate	2014-09-01	Male	152	62.6
Lorenzenplate	2014-09-01	Male	154	44.2
Lorenzenplate	2014-09-01	Male	162	66.5
Lorenzenplate	2014-09-01	Female	134	38.4
Lorenzenplate	2014-09-01	Female	140	43
Lorenzenplate	2014-09-01	Female	140	52.3
Lorenzenplate	2014-09-01	Female	144	61.4
Lorenzenplate	2014-09-01	Female	145	41.2
Lorenzenplate	2014-09-01	Female	150	48.7
Lorenzenplate	2014-09-01	Female	150	51.7
Lorenzenplate	2014-09-01	Female	152	51.3
Lorenzenplate	2014-09-01	Female	155	62
Lorenzenplate	2014-09-01	Female	160	59.1
Lorenzenplate	2014-09-01	Female	165	64.9
